# Supplementary material for: Distribution and Habitat Modeling of Diploknema butyracea Under Past, Present, and Future Climatic Conditions
Source: Ecol Evol. 2025 Oct 25;15(10):e72412. doi: 10.1002/ece3.72412 (PMC12552806; doi:10.1002/ece3.72412)
Supplement: Supplementary file 1 — Data S1: ece372412‐sup‐0001‐DataS1.xlsx. [file ECE3-15-e72412-s001.xlsx]

## Sheet: Sheet1
X	Y
83.1548	27.9092
83.0333	28.3333
80.15	29.05
81.0167	29.0667
81.0667	29.0667
81.6167	28.05
81.8206	28.1928
85.9833	27.7
84.75	27.7
80.1633	29.0333
82.0333	28.0167
82.2667	28
86.6833	27.3
87.92	26.9517
87.9281	26.92
87.9506	26.9522
87.9506	26.9519
87.9506	26.9522
82.0167	28.0833
86.1333	27.6333
83.6667	28.5167
81.5912	28.9306
83.9833	28.2167
85.0167	27.67
85.0667	27.67
83.5167	28.3333
86.2667	27.7333
82.0333	28.0667
83.6	28.3167
87.0333	27.0833
81.0333	29.05
81.05	29.0667
84.4003	28.3474

## Sheet: Sheet2
X	Y
455533	3281220
455613	3281120
455636	3280816
455668	3280669
455895	3280947
456235	3281192
456086	3281318
456622	3281407
456763	3281472
456756	3281534
505101	3262359
505104	3262377
505087	3262386
505113	3262394
505114	3262396
485589	3276206
485532	3276272
485519	3276274
485498	3276272
517476	3270595
517472	3270596
517703	3270423
517858	3270431
517854	3270451
518097	3270327
489908	3262835
489921	3262805
489992	3262802
489927	3262782
489943	3262753
489973	3262710
489967	3262723
469740	3242255
469690	3242271
469728	3242306
469820	3242315
469919	3242249
469958	3242185
455663	3217899
454986	3217928
455002	3217712
453962	3219071
453608	3219529
453552	3219625
453703	3219768
453956	3219859
454006	3219874
454016	3219894
454127	3219898
454198	3219909
454295	3219941
454503	3220102
454450	3220099
454555	3220097
454582	3220048
557288	3189309
557319	3189325
557302	3189336
557303	3189338
557295	3189333
557124	3189288
557130	3189289
557124	3189302
557116	3189301
557111	3189306
557112	3189310
557114	3189313
557116	3189319
557110	3189318
557103	3189305
557104	3189293
649700	3101221
649746	3101160
649802	3101089
649806	3101036
649881	3101009
649929	3101041
649976	3101024
650034	3101043
649995	3100975
649560	3100926
649346	3101271
649391	3101312
649447	3101341
649520	3101358
649505	3101379
649660	3101416
445391	3291850
445449	3291905
445536	3291863
445593	3291441
445397	3291584
444355	3293010
444444	3293447
444506	3293257
444134	3293003
444249	3292600
445311	3291583
445327	3291509
445304	3291473
445344	3291416
445393	3291392
445480	3291324
445538	3291290
445626	3291265
445654	3291258
445663	3291299
445707	3291330
445637	3291344
445581	3291360
445566	3291417
445518	3291397
445475	3291440
445421	3291486
445242	3291520
792996	3127185
792945	3127739
792940	3127730
793381	3127336
793398	3127339
793415	3127349
793420	3127351
793440	3127349
793431	3127334
793423	3127334
793425	3127331
793423	3127328
793470	3127390
793472	3127402
793465	3127585
793470	3127583
793480	3127582
793487	3127583
793492	3127579
793477	3127565
793487	3127562
793488	3127549
793491	3127548
793505	3127561
793505	3127566
793502	3127533
793501	3127547
793528	3127534
793618	3127537
793614	3127529
793610	3127535
793621	3127533
793637	3127521
793633	3127519
793633	3127515
793636	3127509
793657	3127493
793665	3127466
793668	3127412
793661	3127382
793673	3127365
793665	3127357
793656	3127374
793636	3127382
793635	3127385
793627	3127425
793593	3127426
793569	3127406
793548	3127394
792867	3127724
778073	3126962
738918	3076202
738945	3076244
738928	3076162
738978	3076150
739012	3076254
739065	3076248
739009	3076198
739052	3076202
739005	3076126
738989	3076099
738945	3076082
738871	3076204
738871	3076204
738892	3076268
738839	3076334
738762	3076338
768730	3131126
683311	3111245
683273	3111207
683124	3111342
681833	3109954
681840	3109939
681983	3110194
681997	3110173
683011	3111183
682986	3111178
682965	3111174
644971	3117734
644989	3117758
645338	3117983
645333	3117980
645341	3117969
645328	3117967
645320	3117978
645320	3117973
645296	3117955
645635	3118018
645636	3118019
645750	3118533
645758	3118545
645756	3118549
645705	3118541
645684	3118547
645506	3118805
645487	3118843
645419	3118878
645787	3119120
645769	3119081
645770	3119080
645841	3119145
645828	3119047
543241	3185406
542381	3185474
542423	3185548
542565	3185715
542615	3185986
542665	3185999
542722	3186153
542769	3186166
542813	3186327
542766	3186296
542789	3186374
542794	3186443
542854	3186435
542716	3186410
542750	3186469
542812	3186490

## Sheet: Sheet3
X	Y
508209	3004062
508251	3004062
508122	3003953
508116	3003992
508185	3003988
508546	3004550
267656	3066908
267804	3067069
267616	3066865
268561	3065466
268461	3065726
268216	3066035
268187	3066131
267762	3065681
267829	3065868
267638	3066217
280906	3070348
460120	3006767
460751	3007012
460764	3007008
460717	3006869
460979	3007147
461289	3005478
460892	3006102
460884	3006076
461336	3007247
461342	3007247
461358	3007235
461357	3007201
461349	3007170
461318	3007163
461329	3007260
461325	3007265
462462	3007840
462460	3007845
462458	3007850
281537	3062100
281955	3061885
281639	3061548
281744	3061501
280899	3062246
281235	3062584
281042	3062683
280995	3062738
276833	3059021
276330	3059458
276256	3059352
276229	3059626
276610	3059079
276792	3058984
277756	3057930
278012	3057766
277999	3057886
277694	3058280
319943	3083817
556758	2992921
556774	2992715
552163	2986559
552220	2986537
566367	3000518
566562	3000731
416088	3041855
416179	3041980
416179	3041980
416185	3041952
416115	3042028
416303	3042573
416304	3042516
416252	3042503
416172	3042506
416155	3042486
522216	3016189
522215	3015194
522214	3016195
522492	3016788
522428	3016746
522482	3016793
512705	2971375
512694	2971405
512697	2971432
512672	2971482
512731	2971546
512716	2971502
512680	2971504
512640	2971495
512651	2971446
512640	2971414
512606	2971391
512573	2971360
512558	2971313
512613	2971337
512689	2971358
512735	2971363
562540	3026184
562561	3026133
562459	3026156
562432	3026076
562491	3026066
566117	3023480
566069	3023459
566622	3023173
566364	3023392
566565	3023359
566466	3023387
566584	3023211
566610	3023215
566187	3023475
566155	3023471
566562	3023050
565628	3023304
566682	3023325
565311	3023468
565273	3023465
565223	3023483
545105	2998872
544864	2998870
544819	2998746
544978	2998708
545089	2998566
545173	2998519
544939	2998751
437328	2982548
456711	2973583
456612	2973597
456515	2973329
456318	2973435
456228	2973447
456208	2973434
456211	2973434
456202	2973430
456148	2973399
456141	2973389
456166	2973398
456181	2973403
456199	2973411
456206	2973407
456209	2973406
456208	2973406
456174	2973371
456182	2973380
456200	2973367
456213	2973376
456233	2973383
456231	2973390
280752	3085764
217445	3062759
